# Supplementary material for: How a highly acidic SH3 domain folds in the absence of its charged peptide target
Source: Protein Sci. 2023 May 1;32(5):e4635. doi: 10.1002/pro.4635 (PMC10108434; doi:10.1002/pro.4635)
Supplement: Supplementary file 1 — File S1. Covariation data across AbpSH3 orthologs. [file PRO-32-e4635-s002.xlsx]

## Sheet: Tab 1
Index Number	0	1	2	3	4	5	6	7	8	9	10	11	12	13	14	15	16	17	18	19	20	21	22	23	24	25	26	27	28	29	30	31	32	33	34	35	36	37	38	39	40	41	42	43	44	45	46	47	48
S.cerevisiae residue number	512	513	514	515	516	517	518	519				520	521	522	523	524	525	526	527	528		529	530	531	532	533			534	535	536	537	538	539	540	541	542	543	544	545	546	547	548	549	550	551	552	553	554
Saccharomyces_cerevisiae_0	S	R	S	S	A	A	P	P				P	P	P	R	R	A	T	P	E		K	K	P	K	E			N	P	W	A	T	A	E	Y	D	Y	D	A	A	E	D	N	E	L	T	F	V
Saccharomyces_kudriavzevii_0					A	A	P	P				P	P	P	R	R	A	T	P	E		E	K	P	K	E			N	P	W	A	T	A	E	Y	D	Y	D	A	A	E	D	N	E	L	T	F	V
Saccharomyces_arboricola_0					A	A	P	P				P	P	P	R	R	A	T	P	E		E	K	P	K	E			N	P	W	A	T	A	E	Y	D	Y	D	A	A	E	D	N	E	L	T	F	V
Candida_glabrata_1				N	A	V	P	P				P	P	P	R	R	A	T	E			E	K	K	E	E			K	P	W	A	T	A	E	Y	D	Y	E	A	A	E	D	N	E	L	T	F	E
Candida_maltosa_1				P	A	A	P	S			L	P	S	R			S	E	E	P					A	K	P	A	T	K	S	A	T	A	E	Y	D	Y	E	K	D	E	D	N	E	I	G	F	S
Cyberlindnera_fabianii_1				A	E	V	A	E				S	E										E	E	A	E	E	A	G	A	L	A	I	A	E	Y	D	Y	D	A	A	E	D	N	E	L	T	F	V
Debaryomyces_hansenii_1							S	A			P	E	T	S	S	T	P	S	G	S				A	D	A	N	K	G	P	S	A	T	A	E	Y	D	Y	E	K	D	E	D	N	E	I	S	F	A
Kazachstania_africana_1			T	R	A	I	P	P				P	P	P	R	R	A	T	E			Q	K		E	E			Q	P	W	A	I	A	E	Y	D	Y	E	A	G	E	D	N	E	L	T	F	E
Kazachstania_naganishii_1							P	P				P	P	P	R	R	A	E	P	E		P	E	P	E	E	Q	A	A	P	W	A	L	A	E	Y	D	Y	D	A	G	E	E	N	E	L	T	F	V
Kluyveromyces_dobzhanskii_1				R	S	I	P	P				P	A	P	R	R	T	Q	Q					A	K	K	A	S	G	P	S	A	V	A	E	Y	D	Y	E	A	G	E	D	N	E	L	T	F	E
Kluyveromyces_lactis_1				N	T	P	P	S				P	A	P	R	A	S	K	P					G	K	K	E	S	G	P	S	A	I	A	E	Y	D	Y	E	A	G	E	D	N	E	L	T	F	E
Kluyveromyces_marxianus_1				S	P	V	P	P				P	A	P	R	R	T	Q	P					A	K	P		A	A	P	S	A	I	A	E	Y	D	Y	E	A	A	E	D	N	E	L	T	F	Q
Kuraishia_capsulata_1					S	L	P	P			A	P	P	A	R	E	P	V	V					E	E	K	P	A	T	P	S	A	V	A	E	Y	D	Y	D	A	T	E	D	N	E	L	T	F	K
Lachancea_lanzarotensis_1				E	E	S	E	P				E	N	S	E	E	P	A	S					T	E	Q	E	K	L	P	S	A	I	A	E	Y	D	N	E	A	E	E	H	N	E	L	A	F	S
Naumovozyma_castellii_1					A	V	P	P				P	P	P	R	R	S	A	E	P		E	K	K	K	E			E	P	W	A	I	A	E	Y	D	Y	E	A	G	E	D	N	E	L	T	F	S
Naumovozyma_dairenensis_1				N	S	V	P	P				P	P	P	R	R	T	M	E			P	K	E	E	T			K	P	W	A	T	A	E	Y	D	Y	D	A	G	E	E	N	E	L	T	F	V
Tetrapisispora_blattae_1				P	S	L	P	S				R	E	N	A	T	E	E	P					S	K	P	A	G	G	A	T	A	I	A	Q	Y	D	Y	E	A	A	E	D	N	E	L	T	F	N
Tetrapisispora_phaffii_1				S	S	A	P	P				P	P	P	R	K	V	A	T					Q	E	K	P	A	L	A	T	A	V	A	E	Y	D	Y	D	A	A	E	D	N	E	L	T	F	V
Torulaspora_delbrueckii_1				A	A	A	P	P				P	P	A	R	R	S	V	E				P	P	K		P	A	A	P	S	A	T	A	E	Y	D	Y	E	A	A	E	E	N	E	L	T	F	N
Vanderwaltozyma_polyspora_1	A	S	A	G	S	V	P	P				P	P	P	R	K	P	A	Q					S	G	G	P				S	A	V	A	E	Y	D	Y	D	A	A	E	D	N	E	L	T	F	V
Wickerhamomyces_ciferrii_1					E	V	E	E				Q	E	P	E	P	E	V	E				E	E	T	E	E	T	G	A	T	A	I	A	E	Y	D	Y	E	A	S	E	D	N	E	I	T	F	V
Zygosaccharomyces_bailii_1					P	A	P	A				P	A	A	A	P	A	A	P					E	E	S	A	S	G	P	A	A	I	A	E	Y	D	Y	E	A	A	E	D	N	E	L	T	F	K
Candida_albicans_1						A	R	N			L	P	P	A	P	K	A	E	A	E				E	S	K	K	Q	S	T	T	A	T	A	E	Y	D	Y	E	K	D	E	D	N	E	I	G	F	S
Candida_dubliniensis_1	E	G	T	Q	A	P	P	A			L	P	S	R			S	E	Q							K	P	A	S	K	T	A	T	A	E	Y	D	Y	E	K	D	E	D	N	E	I	G	F	A
Candida_orthopsilosis_1						E	E	D			E	E	E	Q	P	A	A	E	P	S				S	Q	K	S	G	T	V	T	A	T	A	E	Y	D	Y	E	K	D	E	D	N	E	I	G	F	E
Candida_tropicalis_1						A	P	S			L	P	T	R	E	E	P	E	A	P					S	K	S	E	S	K	S	A	T	A	E	Y	D	Y	E	K	D	E	D	N	E	I	G	F	A
Eremothecium_cymbalariae_1				S	Q	Q	P	P				P	P	P	V	R	R	V	A			E	Q	V	R	E				P	S	A	I	A	E	Y	D	Y	E	A	G	E	D	N	E	L	T	F	K
Lodderomyces_elongisporus_1						E	D	E			E	E	E				A	E	T	P				A	S	S	A	G		A	T	A	T	A	E	Y	D	Y	E	K	D	E	D	N	E	I	G	F	E
Meyerozyma_guilliermondii_1						G	A	E			E	T	G	G	A	E	N	A	G	G				E	P	E	T	K	G	A	T	A	I	A	E	Y	K	Y	E	K	D	E	D	N	E	I	G	F	D
Ogataea_parapolymorpha_1						A	A	E			E	V	P	E	P	E	P	E	P	E				P	E	A	S	K	G	L	T	A	V	A	E	Y	D	Y	D	A	T	E	D	N	E	I	S	F	K
Candida_parapsilosis_1						E	E	E			E	Q	P	A	T	G	A	D	P	N				S	Q	H	A	G	S	V	T	A	T	A	E	Y	D	Y	E	K	D	E	D	N	E	I	G	F	E
Clavispora_lusitaniae_1						E	A	S			P	K	E	E	A	A	E	E	E	T					P	A	T	S	G	N	S	A	V	A	E	Y	D	Y	E	K	D	E	D	N	E	I	S	F	A
Millerozyma_farinosa_1							S	E			P	T	T	D	S	K	E	T	G	T				S	E	A	G	K	A	P	S	A	V	A	E	Y	D	Y	E	K	D	E	D	N	E	I	G	F	S
Pichia_kudriavzevii_1					A	L	P	T	R	N	D	P	T	P	P	E	P	V	K					S	E	G				P	S	A	I	A	E	F	D	Y	D	A	S	E	D	N	E	L	T	F	K
Saccharomycetaceae_sp._1					L	P	P	P				P	P	A	R	R	S	V	E				A	K	K	E	P	A	A	P	T	A	I	A	E	Y	D	Y	E	A	G	E	D	N	E	L	T	F	E
Candida_tenuis_1						K	E	E			P	K	E	E	P	K	E	E	P	V				S	A	P	E	E	T	P	T	A	T	A	E	Y	T	Y	E	K	D	E	D	N	E	I	A	F	E
Spathaspora_passalidarum_1							E	V			K	E	P	E	P	V	A	E	P	V				A	P	S	A	P	S	K	S	A	T	A	E	Y	D	Y	E	K	D	E	D	N	E	I	S	F	E
Brettanomyces_bruxellensis_1					S	T	A	X				A	E	A	P	V	E	T	P					N	E	T	A	S	G	P	S	A	V	A	E	Y	D	Y	D	A	A	E	S	N	E	L	T	F	R
Scheffersomyces_stipitis_1						A	T	E			P	E	T	K	A	E	P	V	V	E					K	K	S	E	G	R	S	A	T	A	E	Y	D	Y	E	K	D	E	D	N	E	I	G	F	A
Kazachstania_exigua_1						V	P	P				P	P	P	Q	R	A	V	E	P	E	E	P	A	A	E			A	P	W	A	T	A	E	Y	D	Y	E	A	G	E	D	N	E	L	T	F	A
Beauveria_bassiana_2							A	P	V	P	T	P	A	A	A	A	P	A	P					A	A	A	S	T	G	H	T	A	T	A	L	Y	D	Y	E	A	A	E	D	N	E	L	S	F	P
Chaetomium_thermophilum_2							P	P	A	A	T	Q	P	P	P	A	P	A	V					P	A	A	S	T	G	P	T	A	T	A	L	F	D	Y	E	A	A	E	D	N	E	L	S	F	P
Colletotrichum_fioriniae_2							A	P	P	P	A	P	A	Q	A	E	P	E	P					A	A	A	G	G	G	R	T	A	T	A	Q	F	D	Y	E	A	A	E	D	N	E	L	S	F	P
Colletotrichum_graminicola_2												P	A	Q	A	E	P	A	P					A	A	A	G	G	G	R	T	A	T	A	Q	F	D	Y	E	A	A	E	D	N	E	L	S	F	P
Fusarium_avenaceum_2								T	A	E	P	E	P	A	P	Q	A	P	A	A				A	P	A	D	A	G	H	T	A	V	A	L	Y	D	Y	E	A	A	E	D	N	E	L	S	F	P
Fusarium_fujikuroi_2									A	E	P	E	T	Q	A	Q	A	A	A	A				A			E	A	G	H	T	A	V	A	L	Y	D	Y	E	A	A	E	D	N	E	L	S	F	P
Fusarium_graminearum_2								A	A	E	P	E	P	E	P	Q	A	P	A	A				A	Q	A	D	A	G	H	T	A	V	A	L	Y	D	Y	E	A	A	E	D	N	E	L	S	F	P
Fusarium_pseudograminearum_2							P	A	A	E	P	E	P	E	P	Q	A	P		A				A	Q	A	D	A	G	H	T	A	V	A	L	Y	D	Y	E	A	A	E	D	N	E	L	S	F	P
Fusarium_verticillioides_2								E	P	E	P	E	T	Q	A	P	A	A	A	A				A	P	A	E	A	G	H	T	A	V	A	L	Y	D	Y	E	A	A	E	D	N	E	L	S	F	P
Gaeumannomyces_graminis_2											V	P	A	A	Q	A	P	A	P					A	A	A	A	A	G	P	T	A	T	A	L	Y	D	Y	E	A	A	E	D	N	E	L	G	F	P
Grosmannia_clavigera_2									E	D	V	D	E	G	P	A	I	E	A	G	H			A	A	V	E	E	H	P	W	A	I	A	E	Y	D	Y	E	A	A	E	D	N	E	L	S	F	P
Magnaporthe_oryzae_2								A	P	A	A	P	A	A	A	P	A	A	A	Q				A	Q	A	A	K	G	P	T	A	T	A	L	Y	D	Y	E	A	A	E	D	N	E	L	S	F	P
Metarhizium_acridum_2								P	S	A	P	S	P	A	A	R	G	A	T	S				P	P	T	T	A	G	P	T	A	T	A	L	Y	D	Y	E	A	A	E	D	N	E	L	S	F	P
Metarhizium_album_2								P	S	A	S	S	L	A	A	R	A	V	P	S				A	P	A	T	A	K	P	T	A	T	A	L	Y	D	Y	E	A	A	E	D	N	E	L	S	F	P
Metarhizium_anisopliae_2												S	P	A	A	R	G	A	P	S				A	P	A	A	A	G	P	T	A	T	A	L	Y	D	Y	E	A	A	E	D	N	E	L	S	F	P
Metarhizium_brunneum_2												S	P	A	A	R	G	A	P	S				A	P	A	A	A	G	P	T	A	T	A	L	Y	D	Y	E	A	A	E	D	N	E	L	S	F	P
Metarhizium_guizhouense_2												S	P	A	A	R	G	A	P	S				A	P	A	A	A	G	P	T	A	T	A	L	Y	D	Y	E	A	A	E	D	N	E	L	S	F	P
Metarhizium_robertsii_2												S	P	A	A	R	G	A	P	S				A	P	A	A	A	G	P	T	A	T	A	L	Y	D	Y	E	A	A	E	D	N	E	L	S	F	P
Neurospora_crassa_2							S	S	A	Q	A	E	A	V	A	P	A	T	P					A	D	Q	V	A	G	P	T	A	T	A	Q	F	D	Y	E	A	A	E	D	N	E	L	S	F	P
Neurospora_tetrasperma_2							S	S	A	Q	A	E	A	V	A	P	A	T	P					A	D	Q	V	A	G	P	T	A	T	A	Q	F	D	Y	E	A	A	E	D	N	E	L	S	F	P
Pestalotiopsis_fici_2													P	E	P	E	P	E	P	E				A	A	A	G	G	G	A	T	A	T	A	S	F	D	Y	E	A	A	E	D	N	E	L	S	F	P
Sordaria_macrospora_2							V	P	S	Q	A	G	A	G	A	A	A	T	P					A	G	Q	V	A	G	P	T	A	T	A	Q	F	D	Y	E	A	A	E	D	N	E	L	S	F	P
Sporothrix_brasiliensis_2											P	P	P	P	P	A	E	E	P	E	H	E	E	T	G	G	K	N	L	P	W	A	Y	A	Q	Y	D	Y	E	A	G	E	D	N	E	L	S	F	P
Sporothrix_schenckii_2											P	P	P	P	P	A	E	E	P	G	H	E	E	T	G	G	K	N	L	P	W	A	Y	A	Q	Y	D	Y	E	A	G	E	D	N	E	L	S	F	P
Stachybotrys_chartarum_2						P	A	P	A	S	E	P	A	Q	R	P	E	S	P						A	G	G	S	G	R	T	A	T	A	L	Y	D	Y	E	A	A	E	D	N	E	L	S	F	P
Torrubiella_hemipterigena_2						R	A	P	M	H	A	P	V	P	A	A	P	E	P						V	E	A	A	G	P	T	A	T	A	L	Y	D	Y	E	A	A	E	D	N	E	L	S	F	G
Trichoderma_atroviride_2												P	A	A	P	P	A	A	P	A				A	A	A	A	A	G	P	T	A	T	A	L	Y	D	Y	E	A	A	E	D	N	E	L	S	F	P
Trichoderma_reesei_2							P	A	P	A	A	P	A	A	A	P	A	A	P					A	S	A	S	A	G	P	T	A	T	A	L	Y	D	Y	E	A	A	E	D	N	E	L	S	F	P
Trichoderma_virens_2											A	P	A	A	P	P	A	A	P					A	A	A	A	A	G	P	T	A	T	A	L	Y	D	Y	E	A	A	E	D	N	E	L	S	F	P
Ustilaginoidea_virens_2								S	S	A	P	E	S	A	S	R	S	G	P	S				A	P	A	V	A	G	P	T	A	T	A	L	Y	D	Y	E	A	A	E	D	N	E	L	S	F	P
Chaetomium_globosum_2							A	P	A	P	A	P	A	V	Q	P	E	E	P					Q	P	A	P	A	G	P	T	A	T	A	Q	F	D	Y	E	A	A	E	D	N	E	L	S	F	P
Claviceps_purpurea_2												S	V	P	S	A	P	A	P	A				A	P	A	A	A	G	P	T	A	T	A	L	Y	D	Y	E	A	A	E	D	N	E	L	S	F	P
Colletotrichum_gloeosporioides										P	A	P	A	Q	A	E	P	E	P	E		P	A	P	A	A	G	G	G	R	T	A	T	A	Q	F	D	Y	E	A	A	E	D	N	E	L	S	F	P
Colletotrichum_orbiculare_2							A	P	P	L	A	P	V	Q	Q	E	P	A	P					P	A	A	S	G	G	K	T	A	T	A	L	Y	D	Y	E	A	A	E	D	N	E	L	S	F	P
Colletotrichum_sublineola_2												P	A	Q	A	E	P	A	P					A	A	A	G	G	G	R	T	A	T	A	Q	F	D	Y	E	A	A	E	D	N	E	L	S	F	P
Metarhizium_majus_2												S	P	A	A	R	G	A	P	S				A	P	A	A	A	G	P	T	A	T	A	L	Y	D	Y	E	A	A	E	D	N	E	L	S	F	P
Nectria_haematococca_2								A	A	E	P	E	P	E	P	P	A	P								A	A	A	G	P	T	A	T	A	L	Y	D	Y	E	A	A	E	D	N	E	L	S	F	P
Ophiostoma_piceae_2										P	P	P	P	P	P	A	A	E	P	E	Q	E	E	A	G	G		D	G	P	W	A	L	A	Q	Y	D	Y	E	A	G	E	D	N	E	L	S	F	P
Podospora_anserina_2							G	P	S	H	A	S	A	P	D	S	K	S	E					Y	D	V	G	S	G	P	T	A	T	A	Q	F	D	Y	E	A	A	E	D	N	E	L	S	F	P
Stachybotrys_chlorohalonata_2						P	A	P	A	P	E	P	A	Q	R	P	E	S	P						A	G	G	S	G	R	T	A	T	A	L	Y	D	Y	E	A	A	E	D	N	E	L	S	F	P
Colletotrichum_higginsianum_2									A	E	Q	Q	F	G	Q	E	Q	V	A			A	G	Q	A	S	S	G	G	K	R	A	L	I	Q	Y	D	Y	E	K	A	E	E	N	E	L	E	L	R
Cordyceps_militaris_2							A	P	V	P	T	P	A	P	A	A	P	A	P					A	A	A	S	S	G	P	T	A	T	A	L	Y	D	Y	E	A	A	E	D	N	E	L	S	F	P
Fusarium_oxysporum_2							P	V	A	E	P	E	P	E	P	E	P	Q		A				P	E	Q	Q	A	G	H	T	A	V	A	L	Y	D	Y	E	A	A	E	D	N	E	L	S	F	P
Verticillium_dahliae_2							L	P	P	P	A	P	A	Q	A	E	P	E	P					Q	P	Q	A	A	G	R	T	A	T	A	L	F	D	Y	E	A	A	E	D	N	E	L	G	F	R
Scedosporium_apiospermum_2							N	P	V	P	A	S	S	P	A	A	V	Q	P					S	A	P	S	A	G	P	T	A	T	A	Q	F	D	Y	E	A	A	E	D	N	E	L	S	F	A
Acremonium_chrysogenum_2									A	E	Q	E	F	E	P	E	Q	T	A			A	A	Q	A	S	Q	G	G	H	R	A	V	V	Q	Y	D	Y	E	K	A	E	D	N	E	I	E	L	L
Verticillium_alfalfae_2								P	P	R	P	P	K	P	S	R	S	R	S					R	R	Q	Q	A	A	Q		D	T	A	L	F	D	Y	E	A	A	E	D	N	E	L	G	F	R
Eutypa_lata_2						P	A	P	A	A	A	E	P	E										P	A	A	G	A	G	P	T	A	T	A	E	F	D	Y	E	A	A	E	D	N	E	L	S	F	P
Ophiocordyceps_sinensis_2						T	P	A	A	A	A	S	S	M	P	E	P	A	H	A				T			D	A	G	P	T	A	T	A	L	Y	D	Y	E	A	A	E	D	N	E	L	S	F	P
Arthroderma_benhamiae_3								A	A	A	A	A	P	P	P	P	A	A	P	P				A	A	A	A	A	Q	H	T	A	T	A	L	Y	D	Y	E	A	A	E	D	N	E	L	S	F	P
Aspergillus_fumigatus_3										E	I	P	P	A	A	S	I	H	S	P		G	G	G	K	G	T	S	Q	P	T	A	M	A	L	Y	D	Y	E	A	A	E	D	N	E	L	S	F	P
Aspergillus_kawachii_3								V	T	K	V	T	E	S	P	A	P	A	P	A	P				V	P	I	N	E	S	T	A	T	A	L	Y	D	Y	E	A	A	E	D	N	E	L	S	F	P
Aspergillus_nidulans_3								A	H	E	S	E	A	L	A	D	P	T	P	T	S				G	S	H	V	K	P	T	A	K	A	L	Y	D	Y	E	A	A	E	D	N	E	L	S	F	P
Aspergillus_niger_3						V	P	V	A	K	V	T	E	S	P	A	P	A	P	A						P	I	N	E	S	T	A	T	A	L	Y	D	Y	E	A	A	E	D	N	E	L	S	F	P
Aspergillus_oryzae_3								I	Q	E	P	H	A	E	I	V	A	P	L	A	S				S	S	A	N	G	P	T	A	T	A	L	Y	D	Y	E	A	A	E	D	N	E	L	S	F	P
Aspergillus_terreus_3						P	E	P	A	P	P	T	E	P	T	P	A	A	P	G						A	A	D	E	P	S	A	V	A	L	Y	D	Y	E	A	A	E	D	N	E	L	S	F	P
Byssochlamys_spectabilis_3									P	E	P	E	P	E	A	P	A	A	P	T		A	A	H	T		A	G	G	P	T	A	T	A	L	Y	D	Y	E	A	A	E	D	N	E	I	S	F	P
Capronia_coronata_3									P	A	P	A	P	A	A	E	S	S	P	P			A	P	E	Q	S	N	G	V	T	A	I	A	L	Y	D	Y	E	A	G	E	D	N	E	L	S	F	P
Capronia_epimyces_3								P	A	A	E	P	S	L	P	T	P	A	P	T			S	P		P	S	Q	G	V	T	A	T	A	L	Y	D	Y	E	A	G	E	D	N	E	L	S	F	P
Cladophialophora_bantiana_3												P	T	P	P	A	P	A	P				A	A	A	G	A	K	G	A	T	A	T	A	L	F	D	Y	E	A	G	E	D	N	E	L	S	F	P
Cladophialophora_carrionii_3												P	T	P	P	A	P	A	P				A	A	A	Q	A	K	G	A	T	A	T	A	L	Y	D	Y	E	A	A	E	D	N	E	L	S	F	P
Cladophialophora_immunda_3												P	I	P	P	A	S	A	P				A	A	A	E	A	H	G	A	T	A	T	A	L	Y	D	Y	E	A	G	E	D	N	E	L	S	F	P
Cladophialophora_yegresii_3								A	A	V	E	P	T	P	P	A	P	A	P				A	A	A	Q	S	Q	G	A	T	A	T	A	L	Y	D	Y	E	A	A	E	D	N	E	L	S	F	P
Coniosporium_apollinis_3										A	T	S	S	V	S	A	P	A	A	P		P	A	A	G	G	T	E	T	P	T	A	T	A	L	Y	D	Y	E	A	A	E	D	N	E	L	S	F	P
Exophiala_dermatitidis_3									A	A	A	S	H	A	A	E	P	G	P	S			A	P	E	P	T	K	G	V	T	A	T	A	L	Y	D	Y	E	A	G	E	D	N	E	L	S	F	P
Exophiala_mesophila_3												R	S	P	S	P	P		A	A			A	A	A	A	A	K	G	A	T	A	T	A	L	Y	D	Y	E	A	G	E	D	N	E	L	S	F	P
Exophiala_oligosperma_3									T	P	A	A	A	P	A	A	P	A	A	P			Q	P	A	A	S	H	G	A	T	A	T	A	L	Y	D	Y	E	A	G	E	D	N	E	L	S	F	P
Exophiala_sideris_3									P	A	T	R	T	E	H	E	E	S	A	P			Q	P	P	G	A	F	G	A	T	A	T	A	L	Y	D	Y	E	A	G	E	D	N	E	L	S	F	P
Exophiala_spinifera_3									V	E	A	T	T	A	A	A	P	A	V	P			E	P	A	A	V	H	G	A	T	A	T	A	L	Y	D	Y	E	A	G	E	D	N	E	L	S	F	P
Exophiala_xenobiotica_3									P	A	A	A	G	E	A	P	P	Q	A	P			G	P	A	A	S	Q	G	A	T	A	T	A	L	Y	D	Y	E	A	A	E	D	N	E	L	S	F	P
Fonsecaea_multimorphosa_3												P	T	P	P	A	P	A	P				A	A	A	E	A	K	G	A	T	A	T	A	L	Y	D	Y	E	A	G	E	D	N	E	L	S	F	P
Fonsecaea_pedrosoi_3								P	A	A	E	P	I	P	P	A	P	A	P				A	A	A	E	A	K	G	V	T	A	T	A	L	Y	D	Y	E	A	G	E	D	N	E	L	S	F	P
Microsporum_gypseum_3								P	A	Q	P	A	R	E	E	P	A	A	P	P				A	A	A	A	E	Q	H	T	A	T	A	L	Y	D	Y	E	A	A	E	D	N	E	L	S	F	P
Paracoccidioides_brasiliensis_								P	N	Q	L	A	P	A	S	G	S	D	P				A	H	P	P	A	T	G	R	T	A	T	A	Q	Y	D	Y	E	A	A	E	D	N	E	L	G	F	P
Penicillium_italicum_3										A	T	A	P	V	A	A	A	A	P	S		A	A	T	P	S	S	R	G	V	T	A	T	A	L	Y	D	Y	E	A	A	E	D	N	E	I	G	F	P
Penicillium_oxalicum_3									Y	A	T	P	P	P	V	A	P	P	A	Y	P	Q			A	P	P	S	L	G	F	A	T	A	L	W	A	Y	T	P	T	D	A	G	D	L	A	L	A
Penicillium_roqueforti_3										A	P	T	P	V	A	A	A	A	P	S		V	A	T	P	S	S	N	G	V	T	A	T	A	L	Y	D	Y	E	A	A	E	D	N	E	I	G	F	P
Penicillium_solitum_3										P	A	A	P	T	P	A	A	A	P	S		A	A	T	P	S	S	K	G	V	T	A	T	A	L	Y	D	Y	E	A	A	E	D	N	E	I	G	F	P
Rhinocladiella_mackenziei_3								P	A	I	P	A	A	A	M	E	P	A	P				A	A	A	T	L	K	G	A	T	A	T	A	L	Y	D	Y	E	A	G	E	D	N	E	L	S	F	P
Talaromyces_marneffei_3							Q	E	P	E	P	E	T	E	V	N	H	H	A	E		A	G	H				T	G	H	T	A	T	A	L	Y	D	Y	E	A	A	E	D	N	E	L	S	F	P
Talaromyces_stipitatus_3										E	P	E	P	E	A	S	H	H	A	T		A	G	H	A	E	T	S	G	H	T	A	T	A	L	Y	D	Y	E	A	A	E	D	N	E	L	S	F	P
Trichophyton_interdigitale_3								A	A	A	A	A	P	P	P	P	A	A	P	P				A	A	A	A	A	Q	H	T	A	T	A	L	Y	D	Y	E	A	A	E	D	N	E	L	S	F	P
Trichophyton_rubrum_3								A	A	A	A	A	P	P	P	P	A	A	P	P				A	A	A	A	A	Q	H	T	A	T	A	L	Y	D	Y	E	A	A	E	D	N	E	L	S	F	P
Arthroderma_otae_3								A	A	A	A	A	P	P	P	P	P	A	A	P				P	A	A	A	K	Q	H	T	A	T	A	L	Y	D	Y	E	A	A	E	D	N	E	L	S	F	P
Aspergillus_ruber_3								A	A	S	A	D	Q	S	A	A	P	S	S	V	Q				S	T	V	K	G	P	T	A	A	A	L	Y	D	Y	E	A	A	E	D	N	E	L	S	F	P
Cladophialophora_psammophila_3												P	T	P	P	A	P	A	P				A	A	A	G	A	K	G	A	T	A	T	A	L	Y	D	Y	E	A	G	E	D	N	E	L	S	F	P
Cyphellophora_europaea_3									A	A	P	A	A	P	A	A	P	S	P	T			A	A	P	T	T	K	G	A	T	A	T	A	L	Y	D	Y	E	A	G	E	D	N	E	L	S	F	P
Histoplasma_capsulatum_3								S	G	A	A	A	L	H	P	E	S	P	A				A	T	K	S	S	E	S	I	R	A	L	V	I	Y	D	Y	E	K	A	E	D	N	E	I	D	L	V
Penicillium_digitatum_3										A	P	T	P	V	A	A	A	A	P	S		A	A	T	P	S	S	K	G	V	T	A	T	A	L	Y	D	Y	E	A	A	E	D	N	E	I	G	F	P
Penicillium_expansum_3										A	P	T	P	A	A	A	A	A	P	S		A	A	T	P	G	S	K	G	V	T	A	T	A	L	Y	D	Y	E	A	A	E	D	N	E	I	G	F	P
Talaromyces_cellulolyticus_3														E	V	S	H	H	A	E		A	A	H	A	A	A	T	G	H	T	A	T	A	L	Y	D	Y	E	A	A	E	D	N	E	L	S	F	P
Trichophyton_tonsurans_3								A	A	A	A	A	P	P	P	P	A	A	P	P				A	A	V	A	A	Q	H	T	A	T	A	L	Y	D	Y	E	A	A	E	D	N	E	L	S	F	P
Aspergillus_clavatus_3								A	F	K	S	T	A	D	D	I	T	T	G	T	S					N	D	K	A	P	V	A	I	A	L	Y	D	Y	E	A	A	E	D	N	E	V	S	F	P
Coccidioides_immitis_3								P	A	Q	P	A	P	A	Q	H	T	A	A	Q				P	A	E	S	H	G	R	T	A	T	A	L	Y	D	Y	E	A	A	E	D	N	E	I	A	F	P
Coccidioides_posadasii_3								P	A	Q	P	A	P	A	Q	H	T	A	A	Q				P	A	E	S	H	G	R	T	A	T	A	L	Y	D	Y	E	A	A	E	D	N	E	I	A	F	P
Endocarpon_pusillum_3										D	P	T	P	S	A	T	A	A	G	P		P	G	G	S	G	T	G		P	T	A	T	A	L	Y	D	Y	E	A	A	E	D	N	E	I	S	F	P
Exophiala_aquamarina_3									G	T	A	A	E	P	A	P	P	Q	A	S			T	Q	A	A	P	K	G	A	T	A	T	A	L	Y	D	Y	E	A	G	E	D	N	E	L	S	F	P
Trichophyton_verrucosum_3											K	K	K	P	P	P	P	P	P	P	R	S	A	S	T	S	Q	I		Q	F	V	T	A	L	Y	D	F	G	G	Q	G	A	G	D	L	V	F	K
Uncinocarpus_reesii_3								A	P	L	P	E	P		T	Q	Q	A	P	H		E	P	S	R		S	Q	R	P	T	A	T	A	L	Y	D	Y	E	A	G	E	D	N	E	I	G	F	P
Penicillium_rubens_3										A	S	T	P	V	T	A	A	A	S	S		A	A	T	P	S	S	K	G	V	T	A	T	A	L	Y	D	Y	E	A	A	E	D	N	E	I	G	F	P
Trichophyton_equinum_3												A	P	P	P	P	A	A	P	P				A	A	A	A	A	Q	H	T	A	T	A	L	Y	D	Y	E	A	A	E	D	N	E	L	S	F	P
Aspergillus_flavus_3											A	K	K	K	P	P	P	P	P	P	K	R	I	G	S	N	Q	G		L	F	V	T	A	L	Y	D	F	G	G	Q	S	A	G	D	L	A	F	R
Blastomyces_dermatitidis_3									S	G	S	G	S	G	S	G	S	G	G	G			A	Q	P	A	T	T	G	R	T	A	T	A	Q	Y	D	Y	E	A	A	E	D	N	E	L	G	F	P
Rasamsonia_emersonii_3																M	A	P	D	P	P	P	L	P	T	K	F	P		C	W	C	R	A	I	Y	S	W	G	G	E	T	K	R	D	L	G	F	V
Trichophyton_soudanense_3								A	A	A	A	A	P	P	P	P	A	A	P	P				A	A	A	A	A	Q	H	T	A	T	A	L	Y	D	Y	E	A	A	E	D	N	E	L	S	F	P
Aspergillus_parasiticus_3								I	Q	E	H	H	A	E	I	A	A	P	L	T	S				S	S	A	N	G	P	T	A	T	A	L	Y	D	Y	E	A	A	E	D	N	E	L	S	F	P
Monascus_purpureus_3						H	N	Q	F	S	T	P	P				P	P	A	Y	Q	Q			G	P	P	V	L	S	V	A	S	A	L	Y	A	Y	T	P	T	D	A	G	D	L	A	L	Q
Blumeria_graminis_4								Q	N	V	D	E	T	I	P	T	S	K	S	T				L	P	V	S	S	G	P	T	A	T	A	L	Y	A	Y	E	A	G	E	D	N	E	L	S	F	E
Erysiphe_necator_4											E	V	D	N	P	T	A	P	A		E	N	V	S	T	R	S	N	G	E	I	A	L	I	L	Y	D	Y	D	I	D	E	D	N	E	I	Q	L	V
Glarea_lozoyensis_4						A	P	A	A	R	T	P	A	P	A	P	E	P	A						A	E	S	A	G	A	T	A	I	A	I	Y	D	Y	E	A	A	E	D	N	E	L	S	F	D
Sclerotinia_borealis_4										A	E	T	F	G	H	N	A	P	A		F	N	E	G	S	T	V	S	G	K	R	A	L	I	Q	Y	D	Y	E	K	A	E	D	N	E	L	E	L	I
Marssonina_brunnea_4											A	T	F	G	A	V	A	V	A	G	V	N	Q	D	S	K	A	S	C	K	R	A	L	I	A	Y	D	Y	E	K	A	E	D	N	E	L	E	L	V
Botrytis_cinerea_4										A	E	T	F	G	H	S	A	P	A		V	N	E	T	S	A	A	S	G	K	R	A	L	I	Q	Y	D	Y	E	K	A	E	D	N	E	L	E	L	V
Oidiodendron_maius_4										P	A	P	A	A	R	P	A	A	A						A	A	P	A	G	P	T	A	T	A	V	Y	D	Y	E	A	A	E	D	N	E	L	S	F	P
Pseudogymnoascus_destructans_4					T	K	A	P	A	A	P	A	A	P	A	A	P	E	P						T	S	S		G	P	T	A	T	A	I	Y	D	Y	E	A	A	E	D	N	E	L	S	F	K
Bipolaris_maydis_5								S	A	V	Q	E	P	E	P	A	A	A	P				Q	A	A	G	G	S	G	P	T	A	T	A	L	Y	D	Y	E	A	A	E	D	N	E	L	S	F	P
Bipolaris_oryzae_5								S	A	V	Q	E	P	E	P	A	A	A	P				Q	A	A	V	G	S	G	P	T	A	T	A	L	Y	D	Y	E	A	A	E	D	N	E	L	S	F	P
Bipolaris_sorokiniana_5								S	A	V	Q	E	P	E	P	V	A	A	P				Q	A	A	G	G	S	G	P	T	A	T	A	L	Y	D	Y	E	A	A	E	D	N	E	L	S	F	P
Bipolaris_zeicola_5								S	A	V	Q	E	P	E	P	A	V	A	P				Q	A	A	G	G	S	G	P	T	A	T	A	L	Y	D	Y	E	A	A	E	D	N	E	L	S	F	P
Dothistroma_septosporum_5									R	A	A	E	P	E	P	P	A	A	P	R			P	S	A	G	G	A	G	R	T	A	T	A	E	Y	D	Y	E	A	A	E	E	N	E	L	S	F	P
Macrophomina_phaseolina_5										P	A	A	A	P	A	P	P	A	A	P		P	A	A	G	G	N	K	A	P	T	A	T	A	L	Y	D	Y	E	A	A	E	D	N	E	L	S	F	P
Pyrenophora_teres_5						H	P	S	A	A	H	E	P	E	P	A	A	A	P						A	A	S	S	G	P	T	A	T	A	L	Y	D	Y	E	A	A	E	D	N	E	L	S	F	P
Pyrenophora_tritici-repentis_5					A	H	P	S		A	H	E	Q	E	P	A	A	A	P						A	A	S	S	G	P	T	A	T	A	L	Y	D	Y	E	A	A	E	D	N	E	L	S	F	P
Verruconis_gallopava_5									S	H	V	E	S	A	E	P	P	V	P	S			Q	P	D	T	G	A	G	R	T	A	T	A	Q	Y	D	Y	E	A	A	E	D	N	E	L	S	F	P
Zymoseptoria_tritici_5											K	K	K	P	P	P	P	I	P	A	K	R	L	A	S	T	G	A		T	F	V	T	A	L	Y	D	F	A	G	Q	S	D	G	D	L	A	F	R
Leptosphaeria_maculans_5										E	P	E	P	E	P	A	A	Q	P	P		P	S	A	A	A	S	S	G	P	T	A	T	A	L	Y	D	Y	D	A	A	E	D	N	E	L	S	F	P
Setosphaeria_turcica_5									A	A	Q	E	P	E	P	A	A	A	P	S			H	A	A	A	S	S	G	P	T	A	T	A	L	Y	D	Y	D	A	A	E	D	N	E	L	S	F	P
Sphaerulina_musiva_5									V	A	D	E	P	P	P	P	P	A	P	P			A	Q	T	S	G	G	G	Q	T	A	T	A	E	Y	D	Y	E	A	A	E	E	N	E	L	S	F	P
Aureobasidium_melanogenum_5											A	A	T	H	A	P	A	A	P						A	A	A	G	G	Q	T	A	T	A	Q	Y	D	Y	E	A	A	E	D	N	E	L	S	F	P
Aureobasidium_subglaciale_5											A	A	P	P	P	P	A	P	A	R	E	E	P	A	A	A	A	G	N	Q	T	A	T	A	Q	Y	D	Y	E	A	A	E	D	N	E	L	S	F	P
Aureobasidium_namibiae_5											A	A	A	H	A	A	P	A	P						A	A	A	G	G	Q	T	A	T	A	Q	Y	D	Y	E	A	A	E	D	N	E	L	S	F	P
Aureobasidium_pullulans_5											A	A	A	P	A	P	S	A	S						A	A	A	G	G	Q	T	A	T	A	Q	Y	D	Y	D	A	A	E	D	N	E	L	S	F	P
Bipolaris_victoriae_5								S	A	V	Q	E	P	E	P	A	V	A	P				Q	A	A	G	G	S	G	P	T	A	T	A	L	Y	D	Y	E	A	A	E	D	N	E	L	S	F	P
Neofusicoccum_parvum_5										P	A	A	A	P	A	P	P	A	A	P		P	A	A	S	G	S	K	A	P	T	A	T	A	L	Y	D	Y	E	A	A	E	D	N	E	L	S	F	P
Zymoseptoria_brevis_5											K	K	K	P	P	P	P	I	P	A	K	R	L	A	S	T	G	A		T	F	V	T	A	L	Y	D	F	A	G	Q	S	D	G	D	L	A	F	R
Dactylellina_haptotyla_6														S	P	D	P	E	P	Q		M	M	M	A	G	G	G	G	Q	T	A	A	A	V	Y	D	Y	E	A	A	E	E	N	E	L	S	F	P
Arthrobotrys_oligospora_6										P	R	A	P	S	P	E	P	E	P	E		V	H	M	S	G	G	A	G	H	T	A	K	A	V	Y	D	Y	E	A	A	E	E	N	E	L	S	F	P
Pyronema_omphalodes_6										A	P	V	P	V	A	A	P	A	P	A		A	P	A	A	A	A	K	G	R	T	A	L	A	I	Y	D	Y	E	A	T	E	E	N	E	L	S	F	P
Drechslerella_stenobrocha_6											R	E	P	E	P	E	L	E	P	E	P	Y	H	E	A	A	A	T	G	Q	T	A	V	A	V	Y	D	Y	E	A	S	E	E	N	E	L	S	F	P
Tuber_melanosporum_6										A	D	S	P	E	P	E	H	Q	P	P		Q	P	Q	A	P	G	S	G	D	T	A	I	A	L	Y	D	Y	E	A	A	E	E	N	E	L	S	F	P
Schizosaccharomyces_octosporus											E	T	V	A	P	V	Q	A	S	E	S	N	V	E	D	T	S	G	Q	I	S	V	K	A	V	Y	D	Y	E	A	Q	E	D	N	E	L	T	F	Y
Pneumocystis_murina_7										T	Y	M	N	N	G	L	A	P	S	Q	Y	T	K	D	G	K	R	I	L	F	Y	V	R	A	L	Y	D	Y	M	A	A	I	P	E	E	I	S	F	V
Schizosaccharomyces_cryophilus											E	K	I	A	P	A	Q	A	P	E	S	N	V	E	D	G	S	G	Q	T	S	V	K	A	I	Y	D	Y	Q	A	Q	E	D	N	E	L	S	F	Y
Schizosaccharomyces_japonicus_						A	I	P			A	E	P	V	A	S	S	H	P					V	V	P	G	A	I	A	Y	A	T	A	L	Y	D	Y	E	P	E	E	E	N	E	L	K	L	T
Schizosaccharomyces_pombe_7						Q	E	P	Q	V	G	G	D	V	K	A	T	E	H					T	Q	P		T	K	T	P	A	I	V	I	Y	D	Y	S	P	E	E	E	N	E	I	E	L	V
Taphrina_deformans_7								Q	V	P	T	A	P	Q	P	A	R	D	N	N	P	A	P	P	A	Y	T	G	V	G	Q	A	E	A	L	Y	D	Y	P	G	P	D	A	G	D	L	S	F	K
Pneumocystis_jirovecii_7										V	Y	M	N	N	S	F	V	P	L	Q	Y	T	E	D	G	R	R	I	L	F	Y	V	R	A	L	Y	D	Y	Q	A	T	I	P	E	E	I	S	F	V
Agaricus_bisporus_8								R	A	A	A	P	P			Q	P	E	P	E	P	E		P	E	E		Q	G	D	W	A	E	A	Q	Y	D	Y	E	S	A	E	P	G	D	L	E	L	K
Fomitopsis_pinicola_8						P	P	V	A	A	P	A	A	A	E	P	E	P	E	P	E	P						Q	G	V	T	A	V	A	L	Y	D	Y	D	A	A	E	D	N	E	L	T	F	R
Gloeophyllum_trabeum_8										R	P	P	T	P	E	V	E	P	Q	P	G	P	A		A	A	D	A	G	V	V	A	I	A	L	Y	D	Y	E	A	A	E	D	N	E	L	S	F	R
Paxillus_rubicundulus_8										P	I	A	A	P	A	A	P	P	S	P	P	P	V		A	V	D	E	G	T	V	A	I	A	L	Y	D	Y	E	A	A	E	D	N	E	I	T	F	R
Serendipita_vermifera_8										P	P	P	P	P	P	P	G	P	A	V	A	E	A		A	A	D	E	G	T	T	A	I	A	L	Y	E	Y	E	A	A	E	E	N	E	I	S	F	A
Suillus_luteus_8									P	P	I	I	P			R	R	A	V	E	P	E		P	E	E	P	Q	G	E	W	A	E	V	L	Y	D	Y	S	S	E	D	P	G	D	L	E	V	Q
Amanita_muscaria_8										A	A	P	A	A	P	R	L	P	P	T	P	P	P		E		D	E	G	R	I	A	I	A	I	Y	D	Y	D	A	A	E	D	N	E	I	S	L	C
Coniophora_puteana_8											P	E	P	E	P	E	P	E	P	E	P	E	A	A	A	E	D	E	G	Y	V	A	V	A	Q	Y	D	Y	D	A	A	E	E	N	E	I	S	F	R
Coprinopsis_cinerea_8								P	V	A	P	P	P	P	P	R	E	P	T	P	E	P				E	D	V	G	I	V	A	I	A	L	Y	D	Y	D	A	A	E	D	N	E	I	S	F	R
Cylindrobasidium_torrendii_8											P	P	E	T	P	Y	E	P	E	P	E	P	E	P	E	V	D	K	G	I	V	A	T	A	L	Y	D	Y	D	A	A	E	D	N	E	L	S	F	R
Dichomitus_squalens_8										P	P	P	V	A	A	Q	P	E	P	E	P	A	P		E	E	D	L	G	S	W	A	I	A	L	Y	D	Y	E	A	G	E	D	N	E	I	S	F	K
Fistulina_hepatica_8								V	P	E	R	E	P			Q	P	E	V	E	P	E		P	E	T		Q	G	E	W	V	E	A	I	Y	D	Y	T	S	T	E	S	S	D	I	S	I	Q
Fomitiporia_mediterranea_8										A	P	T	A	P	P	A	P	P	A	P	T	A	S		T	G	D	Q	G	V	C	A	I	A	L	Y	D	Y	D	R	A	E	E	N	E	L	T	F	R
Galerina_marginata_8									V	A	P	P	A	P	P	R	A	P	S	P	P	P			V	A	D	V	G	I	T	A	V	A	L	Y	D	Y	D	A	A	E	D	N	E	I	T	F	R
Gymnopus_luxurians_8									G	S	S	D	P			E	P	E	G	E	S	E		D	E	E	V	Q	G	E	W	A	E	A	L	Y	D	Y	D	S	Q	D	P	A	D	L	Q	I	R
Heterobasidion_irregulare_8										P	A	P	A	A	V	P	E	P	E	P	E	P	A		V	D		E	G	V	I	A	I	A	L	Y	D	Y	D	A	D	E	T	N	E	L	T	L	R
Hydnomerulius_pinastri_8										A	P	P	P	P	P	A	P	P	S	P	P	P	V		A	A	D	E	G	V	T	A	I	A	I	Y	D	Y	E	A	A	E	D	N	E	V	T	F	A
Hypholoma_sublateritium_8									A	P	P	P	P	P	P	R	A	P	T	P	P				V	A	D	V	G	I	S	A	V	A	L	Y	D	Y	D	A	A	E	D	N	E	I	T	F	R
Jaapia_argillacea_8										R	P	P	I	P	E	P	E	P	E	P	E	V	E		V	V	D	H	G	V	V	A	V	A	I	Y	D	Y	E	A	A	E	D	N	E	L	S	F	K
Laccaria_amethystina_8										L	P	P	P	P	P	R	P	P	T	P	P	P	P		P	A	A	D	G	I	T	A	I	A	L	Y	D	Y	D	A	A	E	D	N	E	I	T	F	R
Phlebiopsis_gigantea_8									S	T	N	A	S	P	V	I	P	G	R	N	F	K	L	P	V	S	K			K	T	A	V	A	L	H	D	F	N	A	S	S	T	D	E	L	S	F	R
Piloderma_croceum_8									V	A	P	A	A	P	P	A	P	P	R	P	P	T	P		E		P	E	G	V	T	A	V	A	L	Y	D	Y	E	A	A	E	G	N	E	L	T	F	A
Pleurotus_ostreatus_8									P	P	P	P	P	P	P	P	P	P	P	G		R	P		A	I	D	E	G	I	V	A	V	A	L	Y	E	Y	D	A	A	E	D	N	E	I	S	F	R
Plicaturopsis_crispa_8									P	A	P	P	R	P	P	S	P	P	P			A	P		E	A	D	E	G	V	A	A	V	A	L	Y	S	Y	D	A	A	E	D	N	E	I	S	F	R
Punctularia_strigosozonata_8										A	P	P	A	P	P	A	P	E	P	E	P	E	P		A	A	D	E	G	A	T	A	I	A	L	Y	D	Y	E	A	A	E	D	N	E	L	S	F	T
Scleroderma_citrinum_8									E	L	A	S	P	P	P	P	P	P	P		A	A	P	A	T			Q	G	F	S	A	V	V	L	Y	D	Y	E	A	T	E	D	N	E	I	N	L	V
Stereum_hirsutum_8									A	A	P	V	A	P	P	A	P	E	P	P		A	A		A	V	D	E	G	V	V	A	I	A	I	Y	D	Y	E	A	A	E	D	N	E	I	S	F	R
Trametes_versicolor_8										P	P	A	A	A	A	H	A	E	P	E	P	A	S		E	E	D	L	G	S	W	A	V	A	L	Y	D	Y	D	A	A	E	D	N	E	L	S	F	K
Botryobasidium_botryosum_8										E	A	P	T	E	H	E	A	P	A	H	A	Q	A		E	A	D	E	G	A	V	A	I	A	L	Y	D	Y	E	A	A	E	D	N	E	I	T	F	R
Cryptococcus_neoformans_8											P	P	P	P	P	P	P	P	P	A	S	S	S	Y	A			N	D	T	V	M	I	A	A	Y	D	Y	D	A	G	E	D	N	E	L	S	F	K
Hebeloma_cylindrosporum_8								P	P	A	P	P	A	P	P	R	P	A	S	P	P				A	D	D	A	G	I	T	A	E	A	L	Y	D	Y	D	A	A	E	D	N	E	I	S	F	R
Paxillus_involutus_8										A	P	P	A	P	P	A	P	P	S	P	P	P	V		A	V	D	E	G	V	V	A	I	A	L	Y	D	Y	D	A	A	E	D	N	E	I	T	F	R
Pisolithus_tinctorius_8										E	P	E	P	E	P	E	P	L	P		V	D	P	A	Q	S	G	Q	G	I	C	A	V	V	L	Y	A	Y	E	A	A	E	D	N	E	L	N	L	R
Trametes_cinnabarina_8										A	P	A	A	P	T	A	A	E	P	H	P	A	A		E	E	D	L	G	S	W	A	I	A	L	Y	D	Y	D	A	G	E	D	N	E	I	S	F	K
Fibroporia_radiculosa_8						T	P	S	P	P	P	P	P			A	P	P	A	R	P	Q	R	E	D	A	V	E	G	E	W	A	E	A	L	Y	D	Y	S	S	D	D	P	G	D	L	T	I	Q
Moniliophthora_roreri_8									P	A	P	P	A	P	P	R	A	P	S	P	E	P			T	A	E	G	T	I	T	A	V	A	L	Y	D	Y	D	A	A	E	D	N	E	I	S	F	K
Phanerochaete_carnosa_8										P	P	P	P	P	P	P	P	P	P	P	A	A	A		H	A	D	E	G	T	V	A	I	A	L	Y	D	Y	E	A	A	E	D	N	E	L	S	F	R
Rhizoctonia_solani_8												S	P	V	E	E	I	T	N	Q	A	A	Q	I	D	L	N	Q	G	H	E	A	V	A	A	Y	D	Y	E	A	A	E	P	N	E	I	S	F	S
Schizophyllum_commune_8										P	A	A	S	P	K	P	P	A	R	I	L	K	A	P	S	Q	R	G	M	K	R	A	R	A	L	Y	D	F	S	G		A	A	D	E	L	S	F	R
Sphaerobolus_stellatus_8									P	A	P	P	A	P	A	A	G	P	E	Q		H	E		A	A	D	E	G	A	V	A	V	A	L	Y	D	Y	A	A	T	E	D	N	E	I	S	F	S
Tremella_mesenterica_8												P	P	P	P	P	G			A	A	R	A	G	D	V	D	E	G	E	V	Y	V	A	A	Y	D	Y	A	A	Q	E	D	N	E	I	S	F	N
Wallemia_ichthyophaga_8									Q	A	S	Q	A	P	P	P	P	P	P	M	P	T	R	Q	D			N	G	K	T	A	T	A	E	Y	D	Y	E	A	G	E	D	N	E	I	T	F	A
Serpula_lacrymans_8										P	P	A	A	P	L	P	T	P	E	P	E	A	P		T	V	D	E	G	I	T	A	I	A	L	Y	D	Y	E	A	G	E	D	N	E	L	S	F	H
Trichosporon_asahii_8												P	P	P	P	P	A	P	P	A	P	A	A	G	D		D	D	G	E	V	M	V	A	A	Y	D	Y	D	A	A	E	D	N	E	L	S	F	R
Tulasnella_calospora_8															V	T	V	T	L	A	F	N	L		G	G	L	T			M	A	F	C	H	D	S	Y	E	A	G	E	D	N	E	I	S	F	K
Laccaria_bicolor_8										L	P	P	P	P	P	R	A	P	T	P	P	P	L		P	A	A	D	G	I	T	A	I	A	L	Y	D	Y	D	A	A	E	D	N	E	I	T	F	R
Pisolithus_microcarpus_8										A	P	P	A	S	I	A	S	P	S	P	Q	P	V		M	V	D	G	G	I	V	A	I	V	I	Y	D	Y	E	A	E	E	D	N	E	I	P	L	R
Postia_placenta_8									A	V	Q	H	V	P	E	P	E	P	E	P	E	P	E		A	A		A	G	V	T	A	I	A	L	Y	D	Y	D	A	G	E	D	N	E	L	S	F	R
Cryptococcus_gattii_8												P	P	P	P	P	P	P	P	A	P	S	A	D	A			E	G	T	I	M	I	A	A	Y	D	Y	D	A	G	E	D	N	E	I	S	F	K
Mixia_osmundae_9									A	A	L	E	P	V	A	E	S	V	S	L				A	D	E	A	G	P	P	F	A	V	A	Q	Y	A	Y	D	A	A	E	D	N	E	L	T	F	D
Melampsora_larici-populina_9										A	P	P	A	P	P	A	P	P	A	T	S	E	P		E	K	D	Q	G	P	C	A	I	A	A	Y	E	Y	E	A	G	E	D	N	E	I	S	F	K
Puccinia_graminis_9											P	A	E	E	V	Q	E	A	V	E	A	V	P		A	G	I	K	G	I	F	A	I	A	M	Y	D	Y	E	A	G	E	D	N	E	I	T	F	Q
Pseudozyma_hubeiensis_10											P	P	P	P	P	A	A	A	A	A	A	V	D	E	R	G	L	V	C	T				A	M	Y	D	F	D	A	S	E	D	N	E	L	S	F	A
Ustilago_hordei_10									E	A	P	P	A	P	P	A	P	P	A	A	G	G	E			G	L	V	C	T				A	M	Y	D	F	E	A	S	E	D	N	E	L	S	F	V
Melanopsichium_pennsylvanicum_										P	P	P	P	A	P	A	S	N	G	A	G	V	E	D	E	G	L	V	C	T				A	L	Y	D	F	E	A	T	E	D	N	E	L	S	F	V
Sporisorium_reilianum_10											P	P	A	P	P	A	A	P	T	A	G	G	A	S	R	G	L	V	C	T				A	M	Y	D	F	D	A	S	E	D	N	E	L	T	F	S
Ustilago_maydis_10											P	P	P	P	P	A	R	V	A	A	A	V	E	D	R	G	L	V	C	T				A	M	Y	D	F	D	A	S	E	D	N	E	L	T	F	A
Malassezia_globosa_10										A	A	S	S	G	P	Y	A	T	I	A	R	R	T	A	S	A	R	P		A	F	V	R	A	L	Y	D	F	E	P	D	E	P	G	E	L	A	F	R
Tilletiaria_anomala_10										V	A	S	T	V	A	S	H	D	T		S	G	R	L	T	S		Q	G	I	I	A	V	A	I	Y	D	Y	T	A	D	D	A	N	E	L	T	L	V
Malassezia_sympodialis_10											P	P	A	P	P	A	P	S	A	S	A	P	E	T	A	A	A	P	T	N	S	A	I	A	L	Y	D	Y	D	I	D	E	D	N	E	I	A	L	A
Mortierella_verticillata_11											E	T	H	P	E	P	A	A	S	H	H	V	E	E	V	L	S	S	K	P	T	A	V	A	L	Y	D	Y	N	A	G	E	P	N	E	I	S	F	S
Lichtheimia_corymbifera_11											Q	P	A	P	A	P	E	P	A	H	T	S	P	P	K	Q	D	Q	G	A	T	A	I	A	L	Y	D	Y	D	A	G	E	D	N	E	I	S	F	R
Mucor_circinelloides_11											P	V	P	V	H	P	E	E	P	K	Q	Q	Q	Q	Q	Q	N	Q	G	N	V	A	V	A	L	Y	D	Y	S	A	E	E	D	N	E	I	S	F	A
Parasitella_parasitica_11											A	S	Q	A	A	A	A	T	T		V	A	S	S	G	H	H	Q	G	I	S	A	V	V	L	F	E	Y	D	A	S	E	T	N	E	M	S	L	L
Mucor_ambiguus_11										G	L	V	S	P	T	A	A	P	T	P	P	T	R	D	A	S	R	S		S	Y	V	V	A	L	Y	D	Y	D	A	Q	A	E	G	D	L	S	F	K
Rhizophagus_irregularis_11											E	E	V	E	A	E	Q	Q	Q	T	V	D	S	V	Q	E	Q	H	T	A	K	A	I	A	L	Y	D	Y	S	A	S	E	E	N	E	I	S	F	S
Rhizopus_microsporus_11											A	P	P	A	P	P	A	P	P	A	P	P	A	Q	Q	K	D	N	G	N	V	A	V	A	L	Y	D	Y	E	A	G	E	D	N	E	I	S	F	V
fungal_sp._11										T	Q	E	P	E	S	A	P	P	A	G		P	A	G	G	G	Q	K	L	P	T	A	T	A	Q	Y	D	Y	D	A	A	E	D	N	E	I	S	F	P
Batrachochytrium_dendrobatidis												E	P	I	V	P	T	Q	Q	D	I	H	H	E	N	N	T	P	Y	R	E	A	T	A	V	Y	D	Y	V	A	A	E	P	N	E	L	S	F	N
Rozella_allomycis_11										Y	V	E	L	I	E	S	E	P	P	K	P		P	R	G	V	A	K	E	I	K	V	K	A	L	Y	D	Y	D	A	G	R	N	N			Y	K	L
Rhizopus_delemar_11												P	P	S	L	A	Q	Q	S	P	T	H	E	E	G	L	D	D	G	M	V	A	V	A	L	Y	D	Y	E	A	G	E	D	N	E	I	S	F	N
[truncated: 93 more columns]

## Sheet: Tab 2
S.cerevisiae residue number	557	574		561	573		554	557		537	553		540	589		573	580
AbpSH3 domain residues in pair	24	41		28	40		21	24		6	20		7	56		40	47	KR
Score	3.253			2.646			2.602			2.502			2.428			2.347		DE
Probability	0.99			0.96			0.96			0.95			0.94			0.93		STNQ
Distance (Angstroms)	2.84			3.32			2.83			3.44			3.45			3.21		AVLIMC
																		FWYH
																		GP
Saccharomyces_cerevisiae_0	D	L		N	E		V	D		A	F		E	S		E	K
Saccharomyces_kudriavzevii_0	D	L		N	E		V	D		A	F		E	S		E	K
Saccharomyces_arboricola_0	D	L		N	E		V	D		A	F		E	S		E	K
Candida_glabrata_1	D	L		N	E		E	D		A	F		E	S		E	K
Candida_maltosa_1	D	N		D	K		S	D		A	F		E	V		K	V
Cyberlindnera_fabianii_1	A	L		N	E		V	A		A	F		E	S		E	K
Debaryomyces_hansenii_1	D	H		E	K		A	D		A	F		E	K		K	V
Kazachstania_africana_1	D	L		N	E		E	D		A	F		E	N		E	K
Kazachstania_naganishii_1	D	L		N	E		V	D		A	F		E	S		E	K
Kluyveromyces_dobzhanskii_1	A	L		N	E		E	A		A	F		E	N		E	K
Kluyveromyces_lactis_1	E	L		N	E		E	E		A	F		E	N		E	K
Kluyveromyces_marxianus_1	D	L		N	E		Q	D		A	F		E	S		E	K
Kuraishia_capsulata_1	D	L		E	T		K	D		A	F		E	T		T	R
Lachancea_lanzarotensis_1	D	L		N	E		S	D		A	F		E	Q		E	K
Naumovozyma_castellii_1	D	L		N	E		S	D		A	F		E	S		E	K
Naumovozyma_dairenensis_1	D	L		N	E		V	D		A	F		E	S		E	K
Tetrapisispora_blattae_1	D	L		N	E		N	D		A	F		Q	E		E	K
Tetrapisispora_phaffii_1	T	N		N	E		V	T		A	F		E	S		E	K
Torulaspora_delbrueckii_1	D	L		N	E		N	D		A	F		E	T		E	K
Vanderwaltozyma_polyspora_1	D	L		N	E		V	D		A	F		E	S		E	K
Wickerhamomyces_ciferrii_1	Q	T		N	E		V	Q		A	F		E	K		E	K
Zygosaccharomyces_bailii_1	D	L		N	E		K	D		A	F		E	T		E	K
Candida_albicans_1	D	H		D	K		S	D		A	F		E	S		K	V
Candida_dubliniensis_1	D	H		E	K		A	D		A	F		E	V		K	V
Candida_orthopsilosis_1	D	H		E	K		E	D		A	F		E	T		K	V
Candida_tropicalis_1	D	H		D	K		A	D		A	F		E	V		K	V
Eremothecium_cymbalariae_1	D	L		D	V		K	D		A	F		E	K		V	K
Lodderomyces_elongisporus_1	D	H		E	K		E	D		A	F		E	K		K	V
Meyerozyma_guilliermondii_1	D	H		E	K		D	D		A	F		E	T		K	V
Ogataea_parapolymorpha_1	D			E			K	D		A	F		E	K			R
Candida_parapsilosis_1	D	H		E	K		E	D		A	F		E	T		K	V
Clavispora_lusitaniae_1	D	N		E	K		A	D		A	F		E	K		K	V
Millerozyma_farinosa_1	D	H		D	K		S	D		A	F		E	N		K	A
Pichia_kudriavzevii_1	D	L		D	S		K	D		A	F		E	K		S	R
Saccharomycetaceae_sp._1	D	L		N	E		E	D		A	F		E	E		E	K
Candida_tenuis_1	D	H		E	K		E	D		A	F		E	K		K	T
Spathaspora_passalidarum_1	D	H		D	K		E	D		A	F		E	K		K	V
Brettanomyces_bruxellensis_1	D	F		N	T		R	D		A	F		E	S		T	R
Scheffersomyces_stipitis_1	D	H		E	K		A	D		A	F		E	S		K	V
Kazachstania_exigua_1	D	L		N	E		A	D		A	F		E	V		E	K
Beauveria_bassiana_2	A	Y		N	H		P	A		A	F		L	Q		H	S
Chaetomium_thermophilum_2	A	Y		N	H		P	A		A	F		L	Q		H	S
Colletotrichum_fioriniae_2	A	Y		D	S		P	A		A	F		Q	Q		S	Q
Colletotrichum_graminicola_2	A	Y		D	S		P	A		A	F		Q	Q		S	Q
Fusarium_avenaceum_2	A	Y		N	H		P	A		A	F		L	Q		H	S
Fusarium_fujikuroi_2	A	Y		N	H		P	A		A	F		L	Q		H	A
Fusarium_graminearum_2	A	F		N	S		P	A		A	F		L	Q		S	T
Fusarium_pseudograminearum_2	A	F		N	S		P	A		A	F		L	Q		S	T
Fusarium_verticillioides_2	A	Y		N	H		P	A		A	F		L	Q		H	A
Gaeumannomyces_graminis_2	A	F		D	H		P	A		A	F		L	E		H	S
Grosmannia_clavigera_2	A	Y		G	H		P	A		A	F		E	Q		H	S
Magnaporthe_oryzae_2	A	F		N	H		P	A		A	F		L	E		H	S
Metarhizium_acridum_2	A	Y		N	H		P	A		A	F		L	Q		H	A
Metarhizium_album_2	A	Y		N	H		P	A		A	F		L	Q		H	A
Metarhizium_anisopliae_2	A	Y		N	H		P	A		A	F		L	Q		H	A
Metarhizium_brunneum_2	A	Y		N	H		P	A		A	F		L	Q		H	A
Metarhizium_guizhouense_2	A	Y		N	H		P	A		A	F		L	Q		H	A
Metarhizium_robertsii_2	A	Y		N	H		P	A		A	F		L	Q		H	A
Neurospora_crassa_2	A	Y		G	H		P	A		A	F		Q	E		H	S
Neurospora_tetrasperma_2	A	Y		G	H		P	A		A	F		Q	E		H	S
Pestalotiopsis_fici_2	A	Y		G	H		P	A		A	F		S	E		H	S
Sordaria_macrospora_2	A	Y		G	H		P	A		A	F		Q	E		H	S
Sporothrix_brasiliensis_2	A	Y		D	H		P	A		A	F		Q	E		H	S
Sporothrix_schenckii_2	A	Y		D	H		P	A		A	F		Q	E		H	S
Stachybotrys_chartarum_2	A	Y		G	H		P	A		A	F		L	Q		H	S
Torrubiella_hemipterigena_2	A	Y		D	H		G	A		A	F		L	E		H	S
Trichoderma_atroviride_2	A	Y		G	H		P	A		A	F		L	K		H	S
Trichoderma_reesei_2	A	Y		N	H		P	A		A	F		L	K		H	S
Trichoderma_virens_2	A	Y		N	H		P	A		A	F		L	K		H	S
Ustilaginoidea_virens_2	A	F		N	H		P	A		A	F		L	Q		H	A
Chaetomium_globosum_2	A	Y		D	H		P	A		A	F		Q	Q		H	S
Claviceps_purpurea_2	A	Y		N	H		P	A		A	F		L	Q		H	V
Colletotrichum_gloeosporioides	A	Y		D	S		P	A		A	F		Q	Q		S	Q
Colletotrichum_orbiculare_2	A	Y		D	S		P	A		A	F		L	Q		S	Q
Colletotrichum_sublineola_2	A	Y		D	S		P	A		A	F		Q	Q		S	Q
Metarhizium_majus_2	A	Y		N	H		P	A		A	F		L	Q		H	A
Nectria_haematococca_2	A	Y		N	H		P	A		A	F		L	Q		H	T
Ophiostoma_piceae_2	A	Y		G	H		P	A		A	F		Q	E		H	S
Podospora_anserina_2	A	Y		N	H		P	A		A	F		Q	E		H	S
Stachybotrys_chlorohalonata_2	A	Y		G	H		P	A		A	F		L	Q		H	S
Colletotrichum_higginsianum_2	E	N		N	T		R	E		A	L		Q	E		T	S
Cordyceps_militaris_2	A	Y		N	H		P	A		A	F		L	Q		H	S
Fusarium_oxysporum_2	A	Y		N	H		P	A		A	F		L	Q		H	A
Verticillium_dahliae_2	D	L		D	H		R	D		A	F		L	E		H	Q
Scedosporium_apiospermum_2	D	L		D	H		A	D		A	F		Q	E		H	S
Acremonium_chrysogenum_2	D	N		D	T		L	D		A	L		Q	E		T	R
Verticillium_alfalfae_2	D	L		D	H		R	D		D	F		L	E		H	Q
Eutypa_lata_2	A	Y		N	H		P	A		A	F		E	K		H	A
Ophiocordyceps_sinensis_2	A	F		K	S		P	A		A	F		L	Q		S	S
Arthroderma_benhamiae_3	A	Y		N	E		P	A		A	F		L	Q		E	V
Aspergillus_fumigatus_3	A	Y		N	E		P	A		A	F		L	Q		E	K
Aspergillus_kawachii_3	A	Y		N	E		P	A		A	F		L	Q		E	K
Aspergillus_nidulans_3	A	F		N	E		P	A		A	F		L	Q		E	T
Aspergillus_niger_3	A	Y		N	E		P	A		A	F		L	Q		E	K
Aspergillus_oryzae_3	A	Y		H	K		P	A		A	F		L	E		K	E
Aspergillus_terreus_3	A	Y		N	E		P	A		A	F		L	E		E	K
Byssochlamys_spectabilis_3	A	Y		N	E		P	A		A	F		L	Q		E	T
Capronia_coronata_3	A	Y		N	E		P	A		A	F		L	K		E	T
Capronia_epimyces_3	A	Y		N	E		P	A		A	F		L	K		E	T
Cladophialophora_bantiana_3	A	Y		N	E		P	A		A	F		L	K		E	A
Cladophialophora_carrionii_3	A	Y		N	E		P	A		A	F		L	K		E	S
Cladophialophora_immunda_3	A	Y		N	E		P	A		A	F		L	K		E	T
Cladophialophora_yegresii_3	A	Y		N	E		P	A		A	F		L	K		E	S
Coniosporium_apollinis_3	A	Y		G	E		P	A		A	F		L	Q		E	T
Exophiala_dermatitidis_3	A	Y		N	E		P	A		A	F		L	K		E	A
Exophiala_mesophila_3	A	Y		N	E		P	A		A	F		L	K		E	Q
Exophiala_oligosperma_3	A	Y		N	E		P	A		A	F		L	K		E	S
Exophiala_sideris_3	A	Y		N	E		P	A		A	F		L	K		E	S
Exophiala_spinifera_3	A	Y		N	E		P	A		A	F		L	K		E	S
Exophiala_xenobiotica_3	A	Y		N	E		P	A		A	F		L	K		E	S
Fonsecaea_multimorphosa_3	A	Y		N	E		P	A		A	F		L	K		E	T
Fonsecaea_pedrosoi_3	A	Y		N	E		P	A		A	F		L	K		E	T
Microsporum_gypseum_3	A	Y		N	E		P	A		A	F		L	Q		E	V
Paracoccidioides_brasiliensis_	A	Y		N	E		P	A		A	F		Q	E		E	S
Penicillium_italicum_3	V	Y		N	E		P	V		A	F		L	R		E	Q
Penicillium_oxalicum_3	D	N		V	R		A	D		A	L		L	K		R	E
Penicillium_roqueforti_3	A	Y		N	E		P	A		A	F		L	R		E	Q
Penicillium_solitum_3	V	Y		N	E		P	V		A	F		L	R		E	Q
Rhinocladiella_mackenziei_3	A	Y		N	E		P	A		A	F		L	K		E	A
Talaromyces_marneffei_3	A	Y		N	E		P	A		A	F		L	E		E	V
Talaromyces_stipitatus_3	A	Y		N	E		P	A		A	F		L	E		E	V
Trichophyton_interdigitale_3	A	Y		N	E		P	A		A	F		L	Q		E	V
Trichophyton_rubrum_3	A	Y		N	E		P	A		A	F		L	Q		E	V
Arthroderma_otae_3	A	Y		N	E		P	A		A	F		L	Q		E	V
Aspergillus_ruber_3	A	Y		N	E		P	A		A	F		L	Q		E	K
Cladophialophora_psammophila_3	A	Y		N	E		P	A		A	F		L	K		E	A
Cyphellophora_europaea_3	A	Y		N	E		P	A		A	F		L	K		E	S
Histoplasma_capsulatum_3	E	N		E	V		V	E		A	L		I	E		V	R
Penicillium_digitatum_3	V	Y		N	E		P	V		A	F		L	R		E	Q
Penicillium_expansum_3	V	Y		N	E		P	V		A	F		L	R		E	Q
Talaromyces_cellulolyticus_3	A	Y		N	E		P	A		A	F		L	E		E	V
Trichophyton_tonsurans_3	A	Y		N	E		P	A		A	F		L	Q		E	V
Aspergillus_clavatus_3	A	Y		N	E		P	A		A	F		L	Q		E	K
Coccidioides_immitis_3	A	F		N	V		P	A		A	F		L	Q		V	R
Coccidioides_posadasii_3	A	F		N	D		P	A		A	F		L	Q		D	R
Endocarpon_pusillum_3	A	Y		N	E		P	A		A	F		L	Q		E	S
Exophiala_aquamarina_3	A	Y		N	E		P	A		A	F		L	R		E	A
Trichophyton_verrucosum_3	D	L		V	E		K	D		V	F		L	S		E	R
Uncinocarpus_reesii_3	A	Y		N	E		P	A		A	F		L	E		E	S
Penicillium_rubens_3	A	Y		N	E		P	A		A	F		L	R		E	R
Trichophyton_equinum_3	A	Y		N	E		P	A		A	F		L	Q		E	V
Aspergillus_flavus_3	D	L		V	E		R	D		V	F		L	E		E	K
Blastomyces_dermatitidis_3	A	Y		N	E		P	A		A	F		Q	E		E	S
Rasamsonia_emersonii_3	D	L		C	R		V	D		C	F		I	T		R	M
Trichophyton_soudanense_3	A	Y		N	E		P	A		A	F		L	Q		E	V
Aspergillus_parasiticus_3	A	Y		H	K		P	A		A	F		L	Q		K	E
Monascus_purpureus_3	D	N		V	R		Q	D		A	L		L	R		R	E
Blumeria_graminis_4	D	L		N	T		E	D		A	F		L	Q		T	T
Erysiphe_necator_4	E	N		N	T		V	E		A	L		L	E		T	T
Glarea_lozoyensis_4	A	Y		G	H		D	A		A	F		I	K		H	S
Sclerotinia_borealis_4	E	N		N	T		I	E		A	L		Q	E		T	S
Marssonina_brunnea_4	E	N		N	T		V	E		A	L		A	E		T	S
Botrytis_cinerea_4	E	N		N	T		V	E		A	L		Q	E		T	S
Oidiodendron_maius_4	A	Y		G	H		P	A		A	F		V	Q		H	S
Pseudogymnoascus_destructans_4	A	L		D	H		K	A		A	F		I	Q		H	S
Bipolaris_maydis_5	A	F		G	S		P	A		A	F		L	E		S	S
Bipolaris_oryzae_5	A	F		G	S		P	A		A	F		L	E		S	S
Bipolaris_sorokiniana_5	A	F		G	S		P	A		A	F		L	E		S	S
Bipolaris_zeicola_5	A	F		G	S		P	A		A	F		L	E		S	S
Dothistroma_septosporum_5	A	Y		N	E		P	A		A	F		E	T		E	V
Macrophomina_phaseolina_5	A	F		G	E		P	A		A	F		L	Q		E	S
Pyrenophora_teres_5	A	F		G	S		P	A		A	F		L	E		S	S
Pyrenophora_tritici-repentis_5	A	F		G	S		P	A		A	F		L	E		S	S
Verruconis_gallopava_5	A	Y		N	E		P	A		A	F		Q	Q		E	S
Zymoseptoria_tritici_5	D	C		V	E		R	D		V	F		L	Q		E	K
Leptosphaeria_maculans_5	A	Y		N	S		P	A		A	F		L	E		S	S
Setosphaeria_turcica_5	A	F		G	S		P	A		A	F		L	E		S	S
Sphaerulina_musiva_5	A	Y		N	E		P	A		A	F		E	Q		E	A
Aureobasidium_melanogenum_5	A	Y		D	H		P	A		A	F		Q	E		H	S
Aureobasidium_subglaciale_5	A	Y		D	H		P	A		A	F		Q	E		H	Q
Aureobasidium_namibiae_5	A	Y		N	H		P	A		A	F		Q	E		H	E
Aureobasidium_pullulans_5	A	Y		D	H		P	A		A	F		Q	E		H	Q
Bipolaris_victoriae_5	A	F		G	S		P	A		A	F		L	E		S	S
Neofusicoccum_parvum_5	A	F		G	E		P	A		A	F		L	Q		E	T
Zymoseptoria_brevis_5	D	C		V	E		R	D		V	F		L	Q		E	K
Dactylellina_haptotyla_6	A	Y		D	H		P	A		A	F		V	E		H	Q
Arthrobotrys_oligospora_6	A	Y		D	R		P	A		A	F		V	E		R	E
Pyronema_omphalodes_6	A	Y		D	T		P	A		A	F		I	E		T	E
Drechslerella_stenobrocha_6	A	Y		G	S		P	A		A	F		V	E		S	Q
Tuber_melanosporum_6	A	Y		D	T		P	A		A	F		L	E		T	R
Schizosaccharomyces_octosporus	D	C		N	E		Y	D		V	F		V	E		E	R
Pneumocystis_murina_7	D	V		V	E		V	D		V	F		L	Q		E	R
Schizosaccharomyces_cryophilus	D	C		N	E		Y	D		V	F		I	E		E	R
Schizosaccharomyces_japonicus_	Q	N		I	V		T	Q		A	L		L	E		V	Q
Schizosaccharomyces_pombe_7	E	N		I	E		V	E		A	L		I	E		E	Q
Taphrina_deformans_7	D	S		I	E		K	D		A	F		L	R		E	E
Pneumocystis_jirovecii_7	D	I		V	E		V	D		V	F		L	Q		E	R
Agaricus_bisporus_8	Q	M		V	E		K	Q		A	L		Q	K		E	K
Fomitopsis_pinicola_8	D	D		E	R		R	D		A	F		L	E		R	V
Gloeophyllum_trabeum_8	D	D		E	R		R	D		A	F		L	E		R	V
Paxillus_rubicundulus_8	E	N		E	K		R	E		A	F		L	E		K	V
Serendipita_vermifera_8	D	A		N	T		A	D		A	F		L	E		T	T
Suillus_luteus_8	S	I		V	Q		Q	S		A	V		L	K		Q	E
Amanita_muscaria_8	D	L		N	T		C	D		A	L		I	E		T	H
Coniophora_puteana_8	D	N		H	T		R	D		A	F		Q	E		T	T
Coprinopsis_cinerea_8	E	N		E	K		R	E		A	F		L	E		K	I
Cylindrobasidium_torrendii_8	E	G		E	A		R	E		A	F		L	E		A	K
Dichomitus_squalens_8	D	E		H	T		K	D		A	F		L	E		T	V
Fistulina_hepatica_8	Q	V		L	E		Q	Q		V	I		I	K		E	R
Fomitiporia_mediterranea_8	D	D		D	R		R	D		A	F		L	E		R	V
Galerina_marginata_8	E	S		E	K		R	E		A	F		L	E		K	V
Gymnopus_luxurians_8	Q	V		V	E		R	Q		A	I		L	K		E	K
Heterobasidion_irregulare_8	D	D		Q	Q		R	D		A	L		L	E		Q	V
Hydnomerulius_pinastri_8	E	N		E	K		A	E		A	F		I	E		K	I
Hypholoma_sublateritium_8	D	N		E	K		R	D		A	F		L	E		K	I
Jaapia_argillacea_8	D	D		E	K		K	D		A	F		I	E		K	V
Laccaria_amethystina_8	D	N		E	K		R	D		A	F		L	E		K	I
Phlebiopsis_gigantea_8	D	L		V	E		R	D		A	F		L	E		E	T
Piloderma_croceum_8	D	D		Q	K		A	D		A	F		L	E		K	V
Pleurotus_ostreatus_8	E	N		E	K		R	E		A	F		L	P		K	V
Plicaturopsis_crispa_8	D	D		E	K		R	D		A	F		L	E		K	V
Punctularia_strigosozonata_8	E	N		E	R		T	E		A	F		L	Q		R	V
Scleroderma_citrinum_8	E	G		Q	V		V	E		A	L		L	E		V	N
Stereum_hirsutum_8	D	D		E	K		R	D		A	F		I	E		K	V
Trametes_versicolor_8	D	D		Q	S		K	D		A	F		L	E		S	V
Botryobasidium_botryosum_8	D	G		M	T		R	D		A	F		L	E		T	T
Cryptococcus_neoformans_8	D	N		D	C		K	D		M	F		A	V		C	E
Hebeloma_cylindrosporum_8	D	N		E	K		R	D		A	F		L	E		K	V
Paxillus_involutus_8	E	N		E	K		R	E		A	F		L	L		K	V
Pisolithus_tinctorius_8	D	A		Q	V		R	D		A	L		L	E		V	A
Trametes_cinnabarina_8	D	D		H	T		K	D		A	F		L	E		T	V
Fibroporia_radiculosa_8	Q	V		I	E		Q	Q		A	I		L	K		E	R
Moniliophthora_roreri_8	D	D		E	K		K	D		A	F		L	Q		K	V
Phanerochaete_carnosa_8	D	D		E	K		R	D		A	F		L	E		K	A
Rhizoctonia_solani_8	E	N		N	T		S	E		A	F		A	E		T	A
Schizophyllum_commune_8	D	L		V	E		R	D		A	F		L	E		E	K
Sphaerobolus_stellatus_8	D	A		Q	T		S	D		A	F		L	E		T	V
Tremella_mesenterica_8	D	N		N	C		N	D		Y	F		A	E		C	E
Wallemia_ichthyophaga_8	D	K		H	S		A	D		A	F		E	T		S	R
Serpula_lacrymans_8	D	D		E	K		H	D		A	F		L	E		K	F
Trichosporon_asahii_8	D	N		N	C		R	D		M	F		A	M		C	E
Tulasnella_calospora_8	E	H		D	T		K	E		A	F		H	E		T	R
Laccaria_bicolor_8	D	N		E	Q		R	D		A	F		L	E		Q	V
Pisolithus_microcarpus_8	E	N		E	C		R	E		A	L		I	S		C	F
Postia_placenta_8	D	D		E	K		R	D		A	F		L	E		K	V
Cryptococcus_gattii_8	D	N		N	C		K	D		M	F		A	V		C	E
Mixia_osmundae_9	D	A		N	R		D	D		A	F		Q	Q		R	T
Melampsora_larici-populina_9	E	D		E	T		K	E		A	F		A	E		T	R
Puccinia_graminis_9	E	V		D	T		Q	E		A	F		M	E		T	R
Pseudozyma_hubeiensis_10	D	N		H	T		A	D			F		M	E		T	Q
Ustilago_hordei_10	D	N		N	T		V	D			F		M	E		T	Q
Melanopsichium_pennsylvanicum_	D	N		N	I		V	D			F		L	E		I	Q
Sporisorium_reilianum_10	D	N		H	T		S	D			F		M	E		T	Q
Ustilago_maydis_10	D	N		H	T		A	D			F		M	E		T	Q
Malassezia_globosa_10	D	L		V	E		R	D		V	F		L	E		E	V
Tilletiaria_anomala_10	Q	A		G	Y		V	Q		A	L		I	E		Y	H
Malassezia_sympodialis_10	D	N		D	T		A	D		A	L		L	E		T	T
Mortierella_verticillata_11	D	S		E	H		S	D		A	F		L	E		H	S
Lichtheimia_corymbifera_11	Q	A		Y	V		R	Q		A	F		L	E		V	V
Mucor_circinelloides_11	D	A		Q	L		A	D		A	F		L	E		L	V
Parasitella_parasitica_11	E	S		Q	V		L	E		A	L		L	Q		V	Q
Mucor_ambiguus_11	D	L		L	R		K	D		V	F		L	T		R	V
Rhizophagus_irregularis_11	D	A		D	K		S	D		A	F		L	E		K	V
Rhizopus_microsporus_11	D	A		N	L		V	D		A	F		L	E		L	M
fungal_sp._11	A	Y		D	V		P	A		A	F		Q	Q		V	Q
Batrachochytrium_dendrobatidis	N	T		H			N	N		A	F		V	E			V
Rozella_allomycis_11	A	L		N	E		L	A		V	K		L	E		E	I
Rhizopus_delemar_11	D	A		H	L		N	D		A	F		L	E		L	I
